# Supplementary material for: Characteristics of plastid genomes in the genus Ceratostigma inhabiting arid habitats in China and their phylogenomic implications
Source: BMC Plant Biol. 2023 Jun 7;23:303. doi: 10.1186/s12870-023-04323-7 (PMC10245475; doi:10.1186/s12870-023-04323-7)
Supplement: Supplementary file 6 — Supplementary Material 6 [file 12870_2023_4323_MOESM6_ESM.xlsx]

## Sheet: Sheet1
Table S2 The nucleotide diversity (Pi) of the coding regions and the non-coding regions of five Cerotastigma plastomes
coding regions	Pi	non-coding regions	Pi
psbA	0.00434	trnH-GUG-psbA	0.02695
matk	0.0103	trnK-UUU-rps16	0.01905
atpA	0.0021	rps16 intron	0.00675
atpF	0.00145	rps16-trnQ-UUG	0.03664
atpI	0.00432	trnQ-UUG-psbK	0.00915
rps2	0.00664	trnG-UCC intron	0.00774
rpoC2	0.00608	atpF intron	0.00632
rpoC1	0.0086	atpF-atpH	0.01655
rpoB	0.00849	atpI-atpH	0.01508
psbD	0.00151	rpoC1 intron	0.00669
psbC	0.00197	rpoB-trnC-GCA	0.00864
psaB	0.00245	petN-psbM	0.00678
psaA	0.0032	petN-trnC-GCA	0.00696
rbcL	0.00351	psbM-trnD-GUC	0.01118
atpB	0.00321	trnD-GUC-trnY-GUA	0.00515
atpE	0.00333	trnE-UUC-trnT-GGU	0.01563
ndhC	0.00222	trnT-GGU-psbD	0.00539
ndhK	0.00327	psbZ-trnS-UGA	0.00747
ndhJ	0.00506	ycf3 intron 1	0.00553
rps4	0.00606	ycf3-trnS-GGA	0.01015
ycf3	0.01481	trnT-UGU-trnL-UAA	0.0199
ycf4	0.00399	trnL-UAA intron	0.01018
cemA	0.00524	trnL-UUA-trnF-GAA	0.01543
petA	0.00313	trnF-GAA-ndhJ	0.00923
rps12	0.00512	ndhC-trnV-UAC	0.00948
psbB	0.00262	trnV-UAC intron	0.00274
petB	0.00248	atpB-rbcL	0.01884
petD	0.00583	rbcL-psaA	0.0074
rpoA	0.00924	psaI-ycf4	0.01725
rps11	0.01471	ycf4-cemA	0.01399
rps8	0.0041	petA-psbJ	0.01878
rpl14	0.01148	psaJ-rpl33	0.01206
rpl16	0.00593	rpl33-rps18	0.0119
rps3	0.01613	psbE-petL	0.00886
rpl22	0.01542	rpl20-rps12	0.01354
rpl2	0.00704	petB intron	0.00964
ndhB	0.00026	petD intron	0.00693
rps7	0.00086	rpl16 intron	0.01197
ndhF	0.01326	rps12 intron	0.00076
ccsA	0.01049	trnL-CAA-ndhB	0.00071
ndhD	0.00629	ndhB intron	0.0006
ndhG	0.00341	rps12-trnV-GAC	0.00138
ndhI	0.00898	trnI intron	0.00181
ndhA	0.00714	trnA intron	0.001
ndhH	0.0054	trnR-ACG-trnN-GUU	0.00264
		ndhF-rpl32	0.02601
		rpl32-trnL-UAG	0.02692
		ndhA intron	0.01484
