# Supplementary material for: Characteristics of plastid genomes in the genus Ceratostigma inhabiting arid habitats in China and their phylogenomic implications
Source: BMC Plant Biol. 2023 Jun 7;23:303. doi: 10.1186/s12870-023-04323-7 (PMC10245475; doi:10.1186/s12870-023-04323-7)
Supplement: Supplementary file 7 — Supplementary Material 7 [file 12870_2023_4323_MOESM7_ESM.xlsx]

## Sheet: Sheet1
Table S3 Simple sequence repeats (SSRs) distribution in the the five Cerotastigma plastomes
Species	Motif	SSR size (bp)	Start	End	Region	Annotation
C. griffithii	(T)11	11	1881	1891	Intron	trnK-UUU intron
	(AT)8	16	4842	4857	IGS	trnK-UUU-rps16
	(ATTA)3	12	5134	5145	IGS	trnK-UUU-rps16
	(T)10	10	5819	5828	Intron	rps16 intron
	(A)16	16	7587	7602	IGS	psbK-trnQ-UUG
	(A)10	10	7923	7932	IGS	psbK-psbI
	(GAAAA)3	15	9218	9232	IGS	trnS-GCU-trnG-UCC
	(AT)5	10	9255	9264	IGS	trnS-GCU-trnG-UCC
	(T)10	10	12968	12977	Intron	atpF intron
	(T)16	16	13727	13742	IGS	atpF-atpH
	(T)12	12	14403	14414	IGS	atpH-atpI
	(A)10	10	16852	16861	IGS	rps2-rpoC2
	(T)11	11	16964	16974	CDS	rpoC2 CDS
	(T)11	11	18851	18861	CDS	rpoC2 CDS
	(T)13	13	28105	28117	IGS	rpoB-trnC-GCA
	(T)10	10	30074	30083	IGS	petN-psbM
	(TC)5	10	31547	31556	IGS	psbM-trnD-GUC
	(T)10	10	33064	33073	IGS	trnE-UUC-trnT-GGU
	(TA)5	10	37799	37808	IGS	trnS-UGA-psbZ
	(A)11	11	38328	38338	IGS	psbZ-trnG-GCC
	(A)10	10	38694	38703	IGS	trnG-GCC-trnfM-CAU
	(A)11	11	38865	38875	IGS	trnfM-CAU-rps14
	(T)13	13	44600	44612	IGS	psaA-rbcL
	(TA)6	12	50908	50919	IGS	trnV-UAC-ndhC
	(AAGT)3	12	50964	50975	IGS	trnV-UAC-ndhC
	(A)10	10	60279	60288	IGS	ycf3-accD
	(T)10	10	72030	72039	IGS	psaJ-rpl33
	(A)10	10	72547	72556	IGS	rpl33-rps18
	(T)15	15	72614	72628	IGS	rpl33-rps18
	(A)10	13	72999	73011	CDS	rps18
	(T)12	12	81971	81982	CDS	rpoA
	(A)19	19	84942	84960	IGS	rpl14-rpl16
	(A)10	10	86633	86642	IGS	rpl16-rps3
	(T)10	10	87232	87241	CDS	rps3
	(TTTC)4	16	90345	90360	IGS	trnI-CAU-ycf2
	(G)10	10	97085	97094	IGS	ycf2-trnL-CAA
	(A)11	11	123258	123268	IGS	ndhF-rpl32
	(A)10	10	123987	123996	CDS	rpl32
	(AT)7	14	124193	124206	IGS	rpl32-trnL-UAG
	(AATA)3	12	126381	126392	CDS	ndhD
	(A)10	10	130376	130385	IGS	ndhI-ndhA
	(C)10	10	157241	157250	IGS	trnL-CAA-ycf2
	(AAGA)4	16	163973	163988	IGS	ycf2-trnI-CAU
C. minus	(T)10	10	1875	1884	intron	trnK-UUU intron
	(A)10	10	3466	3475	intron	trnK-UUU intron
	(AT)10	20	4832	4851	IGS	trnK-UUU-rps16
	(ATTA)3	12	5137	5148	IGS	trnK-UUU-rps16
	(GAAAA)3	15	5341	5355	IGS	trnK-UUU-rps17
	(T)10	10	5821	5830	intron	rps16 intron
	(A)11	11	7573	7583	IGS	trnQ-UUG-psbK
	(A)10	10	7885	7894	IGS	psbK -psbI
	(GAAAA)3	15	9088	9102	IGS	trnS-GCU-trnG-UCC
	(T)10	10	12856	12865	intron	atpF intron
	(T)20	20	13615	13634	IGS	atpF-atpH
	(T)10	10	14291	14300	IGS	atpH-atpI
	(T)11	11	16849	16859	CDS	rpoC2
	(T)11	11	18736	18746	CDS	rpoC2
	(AAATA)3	15	22759	22773	intron	rpoC1 intron
	(T)11	11	27996	28006	IGS	rpoB-trnC-GCA
	(T)10	10	28124	28133	IGS	rpoB-trnC-GCA
	(T)10	10	29916	29925	IGS	petN-psbM
	(ATAGCA)3	18	30053	30070	IGS	petN-psbM
	(TC)5	10	31400	31409	IGS	psbM-trnD-GUC
	(TA)5	10	37651	37660	IGS	trnS-UGA-psbZ
	(A)11	11	38180	38190	IGS	psbZ-trnG-GCC
	(A)11	11	38546	38556	IGS	trnG-GCC-trnfM-CAU
	(A)10	10	38718	38727	IGS	trnfM-CAU-rps14
	(T)12	12	44409	44420	IGS	psaA-rbcL
	(A)10	10	46577	46586	IGS	rbcL-atpB
	(TA)5	10	50685	50694	IGS	trnV-UAC-ndhC
	(AAGT)3	12	50761	50772	IGS	trnV-UAC-ndhC
	(T)10	10	52082	52091	IGS	ndhK-ndhJ
	(G)10	10	58591	58600	intron	ycf3 intron
	(G)10	10	58711	58720	intron	ycf3 intron
	(A)13	13	65303	65315	CDS-IGS	cemA-IGS
	(T)11	11	69151	69161	IGS	psbE-petL
	(A)10	10	69252	69261	IGS	psbE-petL
	(T)15	15	72243	72257	IGS	rpl33-rps18
	(A)13	13	72628	72640	CDS	rps18
	(T)12	12	81706	81717	CDS	rpoA
	(T)10	10	83084	83093	IGS	rps11-rpl36
	(A)15	15	84660	84674	IGS	rpl14-rpl16
	(AT)5	10	85413	85422	intron	rpl16 intron
	(A)11	11	86372	86382	IGS	rpl16-rps3
	(T)10	10	86972	86981	CDS	rps3
	(CTTT)3	12	90093	90104	IGS	trnI-CAU-ycf2
	(TCTA)4	16	112470	112485	IGS	trnN-GUU-ycf1
	(A)10	10	120334	120343	IGS	ycf1-ndhF
	(A)11	11	123214	123224	IGS	ndhF-rpl32
	(T)12	12	123372	123383	IGS	ndhF-rpl32
	(A)10	10	123955	123964	CDS	rpl32
	(AT)5	10	124161	124170	IGS	rpl32-trnL-UAG
	(T)10	10	124908	124917	IGS	trnL-UAG-ccsA
	(AATA)3	12	126327	126338	CDS	ndhD
	(A)10	10	130324	130333	IGS	ndhI-ndhA
	(A)13	13	131153	131165	intron	ndhA intron
	(T)10	10	133900	133909	IGS	rps15-ycf1
	(ATAG)4	16	141757	141772	IGS	ycf1-trnN-GUU
	(AAGA)3	12	164136	164147	IGS	ycf2-trnI-CAU
C. plumbaginoides	(T)10	10	1874	1883	intron	trnK-UUU intron
	(A)10	10	3465	3474	intron	trnK-UUU intron
	(AT)5	10	4836	4845	IGS	trnK-UUU-rps16
	(ATTA)3	12	5128	5139	IGS	trnK-UUU-rps16
	(T)11	11	5806	5816	intron	rps16 intron
	(A)10	10	8060	8069	IGS	trnQ-UUG-psbK
	(A)10	10	8371	8380	IGS	psbK-psbI
	(GAAAA)3	15	9563	9577	IGS	trnS-GCU-trnG-UCC
	(A)10	10	12602	12611	IGS	atpF-atpA
	(T)14	14	14078	14091	IGS	atpF-atpH
	(T)10	10	14752	14761	IGS	atpH-atpI
	(T)11	11	17305	17315	CDS	rpoC2
	(T)11	11	19192	19202	CDS	rpoC2
	(T)11	11	28449	28459	IGS	rpoB-trnC-GCA
	(T)10	10	28577	28586	IGS	rpoB-trnC-GCA
	(ATAGCA)3	18	30535	30552	IGS	petN-psbM
	(TC)5	10	31873	31882	IGS	psbM-trnD-GUC
	(T)10	10	33381	33390	IGS	trnE-UUC-trnT-GGU
	(TA)5	10	38112	38121	IGS	trnS-UGA-psbZ
	(A)11	11	38641	38651	IGS	psbZ-trnG-GCC
	(A)10	10	39004	39013	IGS	trnG-GCC-trnfM-CAU
	(T)13	13	44899	44911	IGS	psaA-rbcL
	(TA)5	10	51212	51221	IGS	trnV-UAC-ndhC
	(AAGT)3	12	51266	51277	IGS	trnV-UAC-ndhC
	(A)10	10	65399	65408	CDS	cemA
	(T)11	11	71777	71787	IGS	psaJ-rpl33
	(A)14	14	72295	72308	IGS	rpl33-rps18
	(T)14	14	72366	72379	IGS	rpl33-rps18
	(A)13	13	72751	72763	CDS	rps18
	(A)10	10	72873	72882	IGS	rps18-rpl20
	(T)10	10	83130	83139	IGS	rps11-rpl36
	(A)14	14	84724	84737	IGS	rpl14-rpl16
	(T)10	10	87040	87049	CDS	rps3
	(T)10	10	87654	87663	CDS	rpl22
	(CTTT)3	12	90121	90132	IGS	trnI-CAU-ycf2
	(A)10	10	120321	120330	IGS	ycf1-ndhF
	(A)10	10	123218	123227	IGS	ndhF-rpl32
	(A)10	10	123564	123573	IGS	ndhF-rpl32
	(A)10	10	123946	123955	CDS	rpl32
	(AT)5	10	124152	124161	IGS	rpl32-trnL-UAG
	(AT)5	10	124179	124188	IGS	rpl33-trnL-UAG
	(AATA)3	12	126347	126358	CDS	ndhD
	(A)10	10	130317	130326	IGS	ndhI-ndhA
	(T)10	10	133899	133908	IGS	rps15-ycf1
	(AAGA)3	12	164094	164105	IGS	ycf2-trnI-CAU
C. ulicinum	(T)11	11	1959	1969	intron	trnK-UUU intron
	(A)10	10	3551	3560	intron	trnK-UUU intron
	(AT)7	14	4974	4987	IGS	trnK-UUU-rps16
	(ATTA)3	12	5286	5297	IGS	trnK-UUU-rps16
	(T)11	11	6055	6065	intron	rps16 intron
	(T)10	10	6944	6953	IGS	rps16-trnQ-UUG
	(A)10	10	9380	9389	IGS	trnS-GCU-trnG-UCC
	(A)14	14	11477	11490	IGS	trnR-UCU-atpA
	(T)11	11	13855	13865	intron	atpF intron
	(T)13	13	14613	14625	IGS	atpF-atpH
	(A)11	11	15270	15280	IGS	atpH-atpI
	(T)10	10	17300	17309	CDS	rps2
	(T)11	11	19733	19743	CDS	rpoC2
	(TC)5	10	32413	32422	IGS	psbM-trnD-GUC
	(T)10	10	33598	33607	IGS	trnE-UUC-trnT-GGU
	(AT)5	10	35335	35344	IGS	trnT-GGU-psbD
	(A)10	10	38497	38506	IGS	psbC-trnS-UGA
	(TA)5	10	38718	38727	IGS	trnS-UGA-psbZ
	(TA)5	10	38730	38739	IGS	trnS-UGA-psbZ
	(A)14	14	39247	39260	IGS	psbZ-trnG-GCC
	(A)11	11	39793	39803	IGS	trnfM-CAU-rps14
	(T)10	10	45558	45567	IGS	psaA-rbcL
	(A)11	11	47722	47732	IGS	rbcL-atpB
	(T)11	11	47818	47828	IGS	rbcL-atpB
	(A)10	10	49841	49850	IGS	atpE-trnM-CAU
	(TA)9	18	51868	51885	IGS	trnV-UAC-ndhC
	(AAGT)3	12	51926	51937	IGS	trnV-UAC-ndhC
	(A)12	12	54156	54167	IGS	ndhJ-trnF-GAA
	(T)13	13	55165	55177	intron	trnL-UAA intron
	(AT)6	12	56034	56045	IGS	trnL-UAA-trnT-UGU
	(A)11	11	59856	59866	intron	ycf3 intron
	(T)11	11	65858	65868	IGS	ycf4-cemA
	(A)11	11	71777	71787	IGS	trnP-UGG-psaJ
	(A)13	13	73146	73158	IGS	rpl33-rps18
	(A)13	13	73598	73610	CDS	rps18
	(A)10	10	73721	73730	IGS	rps18-rpl20
	(TTTTTC)3	18	76143	76160	IGS	rps12-psbB
	(TTCTTT)3	18	76218	76235	IGS	rps12-psbB
	(TTATC)3	15	76411	76425	IGS	rps12-psbB
	(TA)6	12	79059	79070	IGS	psbN-psbH
	(TA)5	10	81197	81206	intron	petD intron
	(T)12	12	82685	82696	CDS	rpoA
	(T)14	14	86255	86268	intron	rpl16 intron
	(AT)5	10	86396	86405	intron	rpl16 intron
	(TTCTT)3	15	90426	90440	IGS	rpl2-trnI-CAU
	(A)11	11	112027	112037	IGS	rrn5-trnR-ACG
	(A)15	15	124222	124236	IGS	ndhF-rpl32
	(AT)8	16	125169	125184	IGS	rpl32-trnL-UAG
	(A)12	12	126495	126506	CDS	ccsA
	(AATA)3	12	127394	127405	CDS	ndhD
	(T)11	11	144286	144296	IGS	ycf1-trnN-GUU
	(AAAGA)3	15	165882	165896	IGS	trnI-CAU-rpl2 intron
C. willmottianum	(T)10	10	1881	1890	intron	trnK-UUU intron
	(A)10	10	3472	3481	intron	trnK-UUU intron
	(AT)7	14	4843	4856	IGS	trnK-UUU-rps16
	(ATTA)3	12	5132	5143	IGS	trnK-UUU-rps16
	(T)10	10	5905	5914	intron	rps16 intron
	(A)12	12	7993	8004	IGS	trnQ-UUG-psbK
	(A)10	10	8306	8315	IGS	psbK-psbI
	(GAAAA)3	15	9519	9533	IGS	trnS-UGA-trnG-UCC
	(A)10	10	12568	12577	IGS	atpA-atpF
	(T)10	10	14042	14051	IGS	atpF-atpH
	(T)10	10	14712	14721	IGS	atpH-atpI
	(T)11	11	17266	17276	CDS	rpoC2
	(T)11	11	19153	19163	CDS	rpoC2
	(T)11	11	28401	28411	IGS	rpoB-trnC-GCA
	(T)10	10	28529	28538	IGS	rpoB-trnC-GCA
	(TA)6	12	30012	30023	IGS	petN-psbM
	(TC)5	10	31812	31821	IGS	psbM-trnD-GUC
	(A)10	10	38576	38585	IGS	psbZ-trnG
	(A)10	10	38939	38948	IGS	trnG-GCC-trnfM-CAU
	(A)10	10	39110	39119	IGS	trnfM-CAU-rps14
	(T)13	13	44835	44847	IGS	psaA-rbcL
	(TA)8	16	51160	51175	IGS	trnV-UAC-ndhC
	(AAGT)3	12	51220	51231	IGS	trnV-UAC-ndhC
	(AT)5	10	54620	54629	intron	trnL-UAA intron
	(AT)6	12	58995	59006	intron	ycf3 intron
	(G)11	11	59173	59183	intron	ycf3 intron
	(CAAT)3	12	60119	60130	IGS	ycf3-accD
	(A)10	10	65223	65232	CDS	cemA
	(A)11	11	72075	72085	IGS	rpl33-rps18
	(T)11	11	72143	72153	IGS	rpl33-rps18
	(A)13	13	72519	72531	CDS	rps18
	(A)12	12	72653	72664	IGS	rps18-rpl20
	(CCTTAC)3	18	74440	74469	intron	rps12 intron
	(T)10	10	82957	82966	IGS	rps11-rpl36
	(A)14	14	84551	84564	IGS	rpl14-rpl16
	(A)15	11	86269	86279	IGS	rpl16-rps3
	(T)10	10	86866	86875	CDS	rps3
	(A)10	10	123252	123261	IGS	ndhF-rpl32
	(A)12	12	123598	123609	IGS	ndhF-rpl32
	(A)10	10	123983	123992	CDS	rpl32
	(AT)6	12	124189	124200	IGS	rpl32-trnL-UAG
	(AATA)3	12	126356	126367	CDS	ndhD
