# Supplementary material for: Characteristics of plastid genomes in the genus Ceratostigma inhabiting arid habitats in China and their phylogenomic implications
Source: BMC Plant Biol. 2023 Jun 7;23:303. doi: 10.1186/s12870-023-04323-7 (PMC10245475; doi:10.1186/s12870-023-04323-7)
Supplement: Supplementary file 8 — Supplementary Material 8 [file 12870_2023_4323_MOESM8_ESM.xlsx]

## Sheet: Sheet1
Table S4 Codon usage and relative synonymous codon usage (RSCU) values of protein-coding genes of the five Cerotastigma plastomes
			C. griffithii		C. minus		C. plumbaginoides		C. ulicinum		C. willmottianum
Amino Acid	Codon	Number	RSCU	Number	RSCU	Number	RSCU	Number	RSCU	Number	RSCU
Phe	TTT	751	1.38	755	1.39	750	1.38	748	1.39	747	1.38
Phe	TTC	337	0.62	330	0.61	334	0.62	329	0.61	334	0.62
Leu	TTA	675	1.95	679	1.96	681	1.97	692	2.01	680	1.96
Leu	TTG	390	1.13	389	1.12	390	1.13	387	1.12	389	1.12
Leu	CTT	455	1.32	456	1.32	454	1.31	447	1.3	452	1.31
Leu	CTC	135	0.39	133	0.38	136	0.39	132	0.38	137	0.4
Leu	CTA	307	0.89	306	0.88	307	0.89	297	0.86	306	0.88
Leu	CTG	113	0.33	112	0.32	111	0.32	110	0.32	113	0.33
Ile	ATT	812	1.55	807	1.54	811	1.54	820	1.54	808	1.54
Ile	ATC	287	0.55	288	0.55	285	0.54	279	0.53	288	0.55
Ile	ATA	477	0.91	478	0.91	480	0.91	494	0.93	481	0.92
Met	ATG	454	1	456	1	456	1	452	1	456	1
Val	GTT	418	1.52	417	1.51	413	1.51	415	1.5	417	1.51
Val	GTC	141	0.51	139	0.5	137	0.5	135	0.49	138	0.5
Val	GTA	404	1.47	405	1.47	408	1.49	412	1.49	405	1.47
Val	GTG	139	0.5	142	0.51	139	0.51	146	0.53	143	0.52
Ser	TCT	405	1.79	400	1.77	403	1.78	397	1.76	401	1.77
Ser	TCC	210	0.93	211	0.93	211	0.93	214	0.95	213	0.94
Ser	TCA	260	1.15	263	1.16	259	1.14	257	1.14	260	1.15
Ser	TCG	116	0.51	116	0.51	118	0.52	116	0.51	117	0.52
Pro	CCT	321	1.63	324	1.65	325	1.65	323	1.63	325	1.65
Pro	CCC	144	0.73	143	0.73	141	0.72	147	0.74	143	0.73
Pro	CCA	229	1.16	226	1.15	228	1.16	228	1.15	227	1.15
Pro	CCG	93	0.47	93	0.47	93	0.47	94	0.47	92	0.47
Thr	ACT	400	1.65	399	1.65	400	1.65	399	1.64	401	1.66
Thr	ACC	178	0.74	176	0.73	176	0.73	180	0.74	175	0.72
Thr	ACA	295	1.22	295	1.22	297	1.22	299	1.23	294	1.22
Thr	ACG	94	0.39	97	0.4	97	0.4	95	0.39	96	0.4
Ala	GCT	503	1.72	506	1.72	505	1.72	512	1.73	506	1.72
Ala	GCC	203	0.69	203	0.69	203	0.69	202	0.68	203	0.69
Ala	GCA	351	1.2	352	1.2	353	1.2	354	1.19	356	1.21
Ala	GCG	115	0.39	115	0.39	116	0.39	119	0.4	115	0.39
Tyr	TAT	531	1.61	534	1.62	536	1.62	528	1.6	536	1.61
Tyr	TAC	127	0.39	126	0.38	127	0.38	130	0.4	128	0.39
TER	TAA	40	1.56	42	1.64	40	1.56	40	1.52	40	1.58
TER	TAG	21	0.82	21	0.82	21	0.82	23	0.87	20	0.79
His	CAT	329	1.52	332	1.52	330	1.53	334	1.53	329	1.52
His	CAC	104	0.48	104	0.48	102	0.47	104	0.47	103	0.48
Gln	CAA	547	1.6	545	1.61	547	1.61	546	1.59	546	1.61
Gln	CAG	135	0.4	133	0.39	131	0.39	140	0.41	134	0.39
Asn	AAT	583	1.57	584	1.57	581	1.57	577	1.56	581	1.57
Asn	AAC	161	0.43	162	0.43	160	0.43	162	0.44	158	0.43
Lys	AAA	666	1.51	668	1.51	674	1.52	674	1.51	671	1.51
Lys	AAG	215	0.49	214	0.49	214	0.48	221	0.49	216	0.49
Asp	GAT	526	1.57	527	1.58	530	1.59	529	1.57	527	1.58
Asp	GAC	142	0.43	139	0.42	136	0.41	143	0.43	139	0.42
Glu	GAA	718	1.55	718	1.55	719	1.55	730	1.56	718	1.55
Glu	GAG	208	0.45	208	0.45	206	0.45	205	0.44	208	0.45
Cys	TGT	173	1.55	175	1.55	175	1.56	166	1.53	175	1.56
Cys	TGC	50	0.45	51	0.45	49	0.44	51	0.47	50	0.44
TER	TGA	16	0.62	14	0.55	16	0.62	16	0.61	16	0.63
Trp	TGG	333	1	332	1	332	1	332	1	332	1
Arg	CGT	284	1.53	283	1.52	285	1.53	288	1.54	286	1.53
Arg	CGC	71	0.38	72	0.39	71	0.38	74	0.39	71	0.38
Arg	CGA	271	1.46	270	1.45	269	1.45	269	1.43	270	1.45
Arg	CGG	75	0.4	76	0.41	75	0.4	72	0.38	75	0.4
Ser	AGT	269	1.19	270	1.19	270	1.19	269	1.19	269	1.19
Ser	AGC	101	0.45	99	0.44	98	0.43	103	0.46	97	0.43
Arg	AGA	317	1.71	319	1.72	319	1.72	323	1.72	319	1.71
Arg	AGG	96	0.52	96	0.52	96	0.52	99	0.53	97	0.52
Gly	GGT	481	1.36	480	1.36	481	1.36	488	1.37	480	1.36
Gly	GGC	145	0.41	146	0.41	145	0.41	140	0.39	145	0.41
Gly	GGA	571	1.62	571	1.62	572	1.62	571	1.61	571	1.62
Gly	GGG	216	0.61	215	0.61	215	0.61	224	0.63	214	0.61
