# Supplementary material for: Characteristics of plastid genomes in the genus Ceratostigma inhabiting arid habitats in China and their phylogenomic implications
Source: BMC Plant Biol. 2023 Jun 7;23:303. doi: 10.1186/s12870-023-04323-7 (PMC10245475; doi:10.1186/s12870-023-04323-7)
Supplement: Supplementary file 11 — Supplementary Material 11 [file 12870_2023_4323_MOESM11_ESM.xlsx]

## Sheet: dNdS
Table S5 Results of selective pressure analyses in PALM with the site-specific model
gene	dN/dS	dN	dS	nucleotide diversity	functional groups
atpA	0.0881	0.0008	0.0193	0.0021	ATP
atpB	0.2108	0.0044	0.0211	0.00321	ATP
atpE	0.0952	0.0031	0.0339	0.00333	ATP
atpF	0.56313	0.0029	0.0051	0.00145	ATP
atpH	NA	NA	NA	0	ATP
atpI	0.36166	0.0074	0.0206	0.00432	ATP
ndhA	0.5066	0.0155	0.0305	0.00714	NDH
ndhB	NA	NA	NA	0.00026	NDH
ndhC	0	0	0.0232	0.00222	NDH
ndhD	0.25237	0.0101	0.0399	0.00629	NDH
ndhE	0.09333	0.004	0.0427	0.00396	NDH
ndhF	0.98361	0.0259	0.0735	0.01326	NDH
ndhG	0.82467	0.0074	0.009	0.00341	NDH
ndhH	0.15333	0.0073	0.0473	0.0054	NDH
ndhI	0.24065	0.0147	0.0613	0.00898	NDH
ndhJ	NA	NA	NA	0.00506	NDH
ndhK	0.18662	0.0045	0.024	0.00327	NDH
psaA	0.11433	0.0029	0.0257	0.0032	PSA
psaB	0.11304	0.0024	0.0211	0.00245	PSA
psaC	NA	NA	NA	0.00165	PSA
psaJ	NA	NA	NA	0.00184	PSA
psaI	0	0	0.0465	0.0037	PSA
psbA	0.07537	0.0035	0.0469	0.00434	PSB
psbB	0.03495	0.0009	0.0252	0.00262	PSB
psbC	0.16285	0.002	0.0125	0.00197	PSB
psbD	0	0	0.0185	0.00151	PSB
psbE	NA	NA	NA	0	PSB
psbF	0	0	0.0335	0.00342	PSB
psbH	0.13706	0.0055	0.0404	0.00506	PSB
psbI	NA	NA	NA	0.0037	PSB
psbJ	NA	NA	NA	0	PSB
psbK	NA	NA	NA	0.00437	PSB
psbL	NA	NA	NA	0	PSB
psbM	NA	NA	NA	0.00784	PSB
psbN	0	0	0.0477	0.0062	PSB
psbT	0	0	0.107	0.00762	PSB
psbZ	NA	NA	NA	0.00645	PSB
petA	0.04467	0.0013	0.0301	0.00313	PET
petB	NA	NA	NA	0.00248	PET
petD	0.23941	0.0085	0.0355	0.00583	PET
petG	NA	NA	NA	0	PET
petL	NA	NA	NA	0	PET
petN	0	0	0.0593	0.0046	PET
rbcL	0.1879	0.0045	0.024	0.00351	Rubisco
rps2	0.71172	0.015	0.0211	0.00664	RPS
rps3	0.29902	0.0296	0.0992	0.01613	RPS
rps4	NA	NA	NA	0.00606	RPS
rps7	NA	NA	NA	0.00086	RPS
rps8	0.77118	0.0099	0.0128	0.0041	RPS
rps11	NA	NA	NA	0.01471	RPS
rps12	0.9528	0.0147	0.0154	0.00512	RPS
rps14	NA	NA	NA	0	RPS
rps15	1.77003	0.0761	0.043	0.02926	RPS
rps16	0.52028	0.0144	0.0277	0.00635	RPS
rps18	NA	NA	NA	0.02323	RPS
rps19	0.41119	0.0268	0.0653	0.01377	RPS
rpoA	1.92917	0.0255	0.0132	0.00924	RPO
rpoB	0.78188	0.0203	0.0259	0.00849	RPO
rpoC1	1.67224	0.0234	0.014	0.0086	RPO
rpoC2	0.83138	0.0147	0.0177	0.00608	RPO
rpl2	0.28904	0.0123	0.0425	0.00704	RPL
rpl14	0.44154	0.0217	0.0492	0.01148	RPL
rpl16	0.5014	0.0125	0.025	0.00593	RPL
rpl20	0.38549	0.0172	0.0447	0.00819	RPL
rpl22	3.60172	0.0461	0.0128	0.01542	RPL
rpl32	0.72303	0.0323	0.0447	0.01317	RPL
rpl33	NA	NA	NA	0.00808	RPL
rpl36	NA	NA	NA	0.02523	RPL
ycf3	0.26184	0.0226	0.0862	0.01481	OG
ycf4	0.43435	0.0071	0.0164	0.00399	OG
ccsA	0.62428	0.0232	0.0371	0.01049	OG
cemA	NA	NA	NA	0.00524	OG
infA	NA	NA	NA	0.01795	OG
matk	0.89211	0.0251	0.0281	0.0103	OG
Gene	Omega (dN/dS)	Model	lnL	Comparisons	2ΔL	P-value	Selected sites (BEB, PP>95%)
rpl22	3.6017	Model0	-663.659	M0 vs M3	1.356	0.5076
		Model3	-662.986
		Model1	-664.769	M1 vs M2	3.566	0.1681
		Model2	-662.986
		Model7	-664.769	M7 vs M8	3.566	0.1681
		Model8	-662.986
rpoA	1.9292	Model0	-1456.06	M0 vs M3	3.1132	0.2109
		Model3	-1454.4
		Model1	-1456.52	M1 vs M2	4.2032	0.1223
		Model2	-1454.4
		Model7	-1456.52	M7 vs M8	4.2232	0.121
		Model8	-1454.4
rpoC1	1.6722	Model0	-2989.98	M0 vs M3	11.7326	0.002833	49 Q;173 E;405 E;412 I;
		Model3	-2984.11
		Model1	-2990.66	M1 vs M2	13.0928	0.001453
		Model2	-2984.11
		Model7	-2990.66	M7 vs M8	13.0928	0.001453
		Model8	-2984.11
rps15	1.77	Model0	-433.896	M0 vs M3	10.1228	0.006337	4 L; 73 N
		Model3	-428.834
		Model1	-433.574	M1 vs M2	8.9504	0.01139
		Model2	-429.099
		Model7	-434.188	M7 vs M8	10.1772	0.006167
		Model8	-429.099
